# Supplementary material for: Deducing the conformational space for an octa-proline helix
Source: Chem Sci. 2023 Dec 21;15(5):1657–71. doi: 10.1039/d3sc05287g (PMC10829019; doi:10.1039/d3sc05287g)
Supplement: SC-015-D3SC05287G-s002 [file SC-015-D3SC05287G-s002.cif]

# Electronic Supplementary Material (ESI) for Chemical Science.
# This journal is © The Royal Society of Chemistry 2024

####################################################################### 
# 
# This file contains crystal structure data downloaded from the 
# Cambridge Structural Database (CSD) hosted by the Cambridge 
# Crystallographic Data Centre (CCDC).
# 
# Full information about CCDC data access policies and citation 
# guidelines are available at http://www.ccdc.cam.ac.uk/access/V1 
# 
# Audit and citation data items may have been added by the CCDC. 
# Please retain this information to preserve the provenance of 
# this file and to allow appropriate attribution of the data. 
# 
#######################################################################

data_acb220008_fa
_database_code_depnum_ccdc_archive 'CCDC 2283731'
loop_
_audit_author_name
_audit_author_address
'Dr Paul Waddell'
;Newcastle University
United Kingdom
;
_audit_update_record             
;
2023-07-22 deposited with the CCDC.	2023-12-21 downloaded from the CCDC.
;
_audit_creation_date             2022-12-09
_audit_creation_method           
;
Olex2 1.3
(compiled 2020.12.01 svn.r5f60950 for OlexSys, GUI svn.r6408)
;
_shelx_SHELXL_version_number     2018/3
_chemical_name_common            ?
_chemical_name_systematic        ?
_chemical_formula_moiety         'C31 H33 N3 O4'
_chemical_formula_sum            'C31 H33 N3 O4'
_chemical_formula_weight         511.60
_chemical_absolute_configuration rmad
_chemical_melting_point          ?
_chemical_oxdiff_formula         'C31 H33 N3 O4'
loop_
_atom_type_symbol
_atom_type_description
_atom_type_scat_dispersion_real
_atom_type_scat_dispersion_imag
_atom_type_scat_source
C C 0.0181 0.0091 'International Tables Vol C Tables 4.2.6.8 and 6.1.1.4'
H H 0.0000 0.0000 'International Tables Vol C Tables 4.2.6.8 and 6.1.1.4'
N N 0.0311 0.0180 'International Tables Vol C Tables 4.2.6.8 and 6.1.1.4'
O O 0.0492 0.0322 'International Tables Vol C Tables 4.2.6.8 and 6.1.1.4'

_shelx_space_group_comment       
;
The symmetry employed for this shelxl refinement is uniquely defined
by the following loop, which should always be used as a source of
symmetry information in preference to the above space-group names.
They are only intended as comments.
;
_space_group_crystal_system      monoclinic
_space_group_IT_number           4
_space_group_name_H-M_alt        'P 1 21 1'
_space_group_name_Hall           'P 2yb'
loop_
_space_group_symop_operation_xyz
'x, y, z'
'-x, y+1/2, -z'

_cell_length_a                   10.3503(2)
_cell_length_b                   8.7745(2)
_cell_length_c                   14.9164(3)
_cell_angle_alpha                90
_cell_angle_beta                 104.498(2)
_cell_angle_gamma                90
_cell_volume                     1311.55(5)
_cell_formula_units_Z            2
_cell_measurement_reflns_used    10914
_cell_measurement_temperature    150.0(2)
_cell_measurement_theta_max      77.4690
_cell_measurement_theta_min      3.0460
_shelx_estimated_absorpt_T_max   0.993
_shelx_estimated_absorpt_T_min   0.909
_exptl_absorpt_coefficient_mu    0.693
_exptl_absorpt_correction_T_max  0.991
_exptl_absorpt_correction_T_min  0.935
_exptl_absorpt_correction_type   analytical
_exptl_absorpt_process_details   
;
CrysAlisPro 1.171.42.73a (Rigaku Oxford Diffraction, 2022)
Analytical numeric absorption correction using a multifaceted crystal
model based on expressions derived by R.C. Clark & J.S. Reid.
(Clark, R. C. & Reid, J. S. (1995). Acta Cryst. A51, 887-897)
Empirical absorption correction using spherical harmonics,
implemented in SCALE3 ABSPACK scaling algorithm.
;
_exptl_absorpt_special_details   ?
_exptl_crystal_colour            colourless
_exptl_crystal_colour_primary    colourless
_exptl_crystal_density_diffrn    1.295
_exptl_crystal_density_meas      ?
_exptl_crystal_density_method    ?
_exptl_crystal_description       plate
_exptl_crystal_F_000             544
loop_
_exptl_crystal_face_index_h
_exptl_crystal_face_index_k
_exptl_crystal_face_index_l
_exptl_crystal_face_perp_dist
-1 1 1 0.0686
1 -1 -1 0.0316
0 1 0 0.0880
0 -1 0 0.0500
-1 0 0 0.0320
0 0 1 0.0055
0 0 -1 0.0075
1 0 -1 0.0271

_exptl_crystal_size_max          0.14
_exptl_crystal_size_mid          0.07
_exptl_crystal_size_min          0.01
loop_
_exptl_oxdiff_crystal_face_indexfrac_h
_exptl_oxdiff_crystal_face_indexfrac_k
_exptl_oxdiff_crystal_face_indexfrac_l
_exptl_oxdiff_crystal_face_x
_exptl_oxdiff_crystal_face_y
_exptl_oxdiff_crystal_face_z
-1.0000 1.0000 1.0000 0.0405 -0.0801 0.2226
1.0000 -1.0000 -1.0000 -0.0405 0.0801 -0.2226
0.0000 1.0000 -0.0000 -0.0190 0.0606 0.1636
-0.0000 -1.0000 0.0000 0.0190 -0.0606 -0.1636
-1.0000 -0.0000 -0.0000 -0.0464 -0.1392 0.0461
-0.0000 -0.0000 1.0000 0.1059 -0.0016 0.0128
0.0000 0.0000 -1.0000 -0.1059 0.0016 -0.0128
1.0000 0.0000 -1.0000 -0.0595 0.1407 -0.0589

_exptl_transmission_factor_max   ?
_exptl_transmission_factor_min   ?
_diffrn_reflns_av_R_equivalents  0.0310
_diffrn_reflns_av_unetI/netI     0.0326
_diffrn_reflns_Laue_measured_fraction_full 1.000
_diffrn_reflns_Laue_measured_fraction_max 0.937
_diffrn_reflns_limit_h_max       12
_diffrn_reflns_limit_h_min       -13
_diffrn_reflns_limit_k_max       10
_diffrn_reflns_limit_k_min       -10
_diffrn_reflns_limit_l_max       18
_diffrn_reflns_limit_l_min       -18
_diffrn_reflns_number            15516
_diffrn_reflns_point_group_measured_fraction_full 0.997
_diffrn_reflns_point_group_measured_fraction_max 0.912
_diffrn_reflns_theta_full        67.684
_diffrn_reflns_theta_max         77.819
_diffrn_reflns_theta_min         3.060
_diffrn_ambient_environment      N~2~
_diffrn_ambient_temperature      150.0(2)
_diffrn_detector                 'Hybrid Pixel Array Detector'
_diffrn_detector_area_resol_mean 10.0000
_diffrn_detector_type            'HyPix-Arc 100'
_diffrn_measured_fraction_theta_full 1.000
_diffrn_measured_fraction_theta_max 0.937
_diffrn_measurement_details      
;
List of Runs (angles in degrees, time in seconds):

  # Type    Start    End  Width  t~exp~   \w     \q     \k     \f   Frames
#--------------------------------------------------------------------------
  1  \w     70.00  96.00   0.50    1.64    --   48.76  28.00   8.00   52
  2  \w    -17.00   9.00   0.50    1.64    --   48.76 -28.00-153.00   52
  3  \w   -126.00 -26.00   0.50    1.64    --  -49.76 -28.00-153.00  200
  4  \w     -2.00  28.00   0.50    1.64    --  -49.76  28.00   8.00   60
  5  \w    -31.00  -6.00   0.50    1.64    --  -49.76  28.00   8.00   50
  6  \w   -105.00 -70.00   0.50    1.64    --  -92.01 -28.00-153.00   70
  7  \w     76.00 118.00   0.50    1.64    --   96.11  28.00   8.00   84
  8  \w     24.00  63.00   0.50    1.64    --   48.76  77.00  30.00   78
  9  \w    -30.00  27.00   0.50    1.64    --   48.76 -19.00  60.00  114
 10  \w     22.00  60.00   0.50    1.64    --   48.76  77.00  90.00   76
 11  \w    -84.00 -33.00   0.50    1.64    --  -49.76 -38.00 120.00  102
 12  \w     38.00  68.00   0.50    1.64    --   62.00  76.00 118.06   60
 13  \w    -83.00 -51.00   0.50    1.64    --  -62.00 -74.00  55.98   64
 14  \w    -78.00 -52.00   0.50    1.64    --  -74.00 -69.00 126.62   52
 15  \w    -85.00 -60.00   0.50    1.64    --  -82.00 -65.00 128.60   50
 16  \w    -87.00 -61.00   0.50    1.64    --  -86.00 -74.00 104.75   52
 17  \w   -124.00 -98.00   0.50    1.64    --  -86.00 -74.00 104.75   52
 18  \w    -88.00 -62.00   0.50    1.64    --  -86.00 -71.00  84.11   52
 19  \w   -154.00-104.00   0.50    1.64    --  -86.00 -56.00 145.33  100
 20  \w    -87.00 -62.00   0.50    1.64    --  -86.00 -72.00 106.37   50
 21  \w   -127.00 -66.00   0.50    1.64    --  -90.00 -72.00  82.80  122
 22  \w    -90.00 -65.00   0.50    1.64    --  -90.00 -73.00  75.05   50
 23  \w   -158.00-132.00   0.50    1.64    --  -90.00 -73.00  75.05   52
 24  \w   -110.00 -71.00   0.50    1.64    --  -92.01 -77.00-180.00   78
 25  \w   -159.00 -70.00   0.50    1.64    --  -92.01 -77.00  60.00  178
 26  \w    -85.00 -30.00   0.50    1.64    --  -92.01 125.00 120.00  110
 27  \w   -159.00 -68.00   0.50    1.64    --  -94.00 -77.00 133.88  182
 28  \w     19.00  50.00   0.50    1.64    --   96.11 -45.00 -30.00   62
 29  \w     23.00  49.00   0.50    1.64    --   96.11 -45.00-150.00   52
 30  \w     18.00  47.00   0.50    1.64    --   96.11 -45.00  60.00   58
 31  \w     26.00  51.00   0.50    1.64    --   96.11 -45.00  90.00   50
 32  \w     81.00 111.00   0.50    1.64    --   96.11-125.00-180.00   60
 33  \w     24.00  55.00   0.50    1.64    --   96.11-125.00-180.00   62
 34  \w     80.00 135.00   0.50    1.64    --   96.11  77.00 150.00  110
 35  \w     25.00  50.00   0.50    1.64    --   96.11 -45.00 -90.00   50
 36  \w     22.00  57.00   0.50    1.64    --   96.11 -61.00  30.00   70
 37  \w   -131.00 -75.00   0.50    1.64    --  -99.00 -74.00  75.49  112
 38  \w     43.00  83.00   0.50    1.64    --  108.00 -77.00 -90.00   80
 39  \w     41.00  66.00   0.50    1.64    --  108.00 -61.00-150.00   50
 40  \w     37.00  67.00   0.50    1.64    --  108.00 -61.00 120.00   60
 41  \w     39.00  71.00   0.50    1.64    --  108.00 -61.00  60.00   64
 42  \w    126.00 151.00   0.50    1.64    --  108.00  28.00   8.00   50
;
_diffrn_measurement_device       'four-circle diffractometer'
_diffrn_measurement_device_type  
'XtaLAB Synergy, Single source at home/near, HyPix-Arc 100'
_diffrn_measurement_method       '\w scans'
_diffrn_orient_matrix_type       
'CrysAlisPro convention (1999,Acta A55,543-557)'
_diffrn_orient_matrix_UB_11      0.0464037000
_diffrn_orient_matrix_UB_12      -0.0189745000
_diffrn_orient_matrix_UB_13      0.1058939000
_diffrn_orient_matrix_UB_21      0.1391624000
_diffrn_orient_matrix_UB_22      0.0605905000
_diffrn_orient_matrix_UB_23      -0.0015623000
_diffrn_orient_matrix_UB_31      -0.0460964000
_diffrn_orient_matrix_UB_32      0.1636498000
_diffrn_orient_matrix_UB_33      0.0128139000
_diffrn_radiation_monochromator  graphite
_diffrn_radiation_probe          x-ray
_diffrn_radiation_type           'Cu K\a'
_diffrn_radiation_wavelength     1.54184
_diffrn_source                   'fine-focus sealed X-ray tube'
_diffrn_source_type              'Enhance (Cu) X-ray Source'
_reflns_Friedel_coverage         0.824
_reflns_Friedel_fraction_full    0.995
_reflns_Friedel_fraction_max     0.883
_reflns_number_gt                4720
_reflns_number_total             5086
_reflns_odcompleteness_completeness 100.00
_reflns_odcompleteness_iscentric 1
_reflns_odcompleteness_theta     66.97
_reflns_special_details          
;
 Reflections were merged by SHELXL according to the crystal
 class for the calculation of statistics and refinement.
 
 _reflns_Friedel_fraction is defined as the number of unique
 Friedel pairs measured divided by the number that would be
 possible theoretically, ignoring centric projections and
 systematic absences.
;
_reflns_threshold_expression     'I > 2\s(I)'
_computing_cell_refinement       'CrysAlisPro 1.171.42.73a (Rigaku OD, 2022)'
_computing_data_collection       'CrysAlisPro 1.171.42.73a (Rigaku OD, 2022)'
_computing_data_reduction        'CrysAlisPro 1.171.42.73a (Rigaku OD, 2022)'
_computing_molecular_graphics    'Olex2 1.3 (Dolomanov et al., 2009)'
_computing_publication_material  'Olex2 1.3 (Dolomanov et al., 2009)'
_computing_structure_refinement  'XL  (Sheldrick, 2008)'
_computing_structure_solution    'SHELXT 2014/5 (Sheldrick, 2014)'
_refine_diff_density_max         0.175
_refine_diff_density_min         -0.150
_refine_diff_density_rms         0.032
_refine_ls_abs_structure_details 
;
 Flack x determined using 1987 quotients [(I+)-(I-)]/[(I+)+(I-)]
 (Parsons, Flack and Wagner, Acta Cryst. B69 (2013) 249-259).
;
_refine_ls_abs_structure_Flack   0.05(9)
_refine_ls_extinction_coef       0.0025(4)
_refine_ls_extinction_expression Fc^*^=kFc[1+0.001xFc^2^\l^3^/sin(2\q)]^-1/4^
_refine_ls_extinction_method     'SHELXL-2018/3 (Sheldrick 2018)'
_refine_ls_goodness_of_fit_ref   1.067
_refine_ls_hydrogen_treatment    mixed
_refine_ls_matrix_type           full
_refine_ls_number_parameters     350
_refine_ls_number_reflns         5086
_refine_ls_number_restraints     1
_refine_ls_R_factor_all          0.0345
_refine_ls_R_factor_gt           0.0313
_refine_ls_restrained_S_all      1.067
_refine_ls_shift/su_max          0.000
_refine_ls_shift/su_mean         0.000
_refine_ls_structure_factor_coef Fsqd
_refine_ls_weighting_details     
'w=1/[\s^2^(Fo^2^)+(0.0430P)^2^+0.0709P] where P=(Fo^2^+2Fc^2^)/3'
_refine_ls_weighting_scheme      calc
_refine_ls_wR_factor_gt          0.0775
_refine_ls_wR_factor_ref         0.0791
_refine_special_details          ?
_olex2_refinement_description    
;
1. Fixed Uiso
 At 1.2 times of:
  All C(H) groups, All C(H,H) groups, All N(H) groups
 At 1.5 times of:
  All C(H,H,H) groups
2.a Ternary CH refined with riding coordinates:
 C2(H2), C7(H7)
2.b Secondary CH2 refined with riding coordinates:
 C3(H3A,H3B), C4(H4A,H4B), C5(H5A,H5B), C8(H8A,H8B), C9(H9A,H9B), C10(H10A,H10B)
2.c Aromatic/amide H refined with riding coordinates:
 C17(H17), C18(H18), C20(H20), C21(H21), C23(H23), C24(H24), C25(H25),
 C27(H27), C28(H28)
2.d Idealised Me refined as rotating group:
 C13(H13A,H13B,H13C), C14(H14A,H14B,H14C), C15(H15A,H15B,H15C)
;
_atom_sites_solution_hydrogens   mixed
_atom_sites_solution_primary     dual
_atom_sites_solution_secondary   ?
loop_
_atom_site_label
_atom_site_type_symbol
_atom_site_fract_x
_atom_site_fract_y
_atom_site_fract_z
_atom_site_U_iso_or_equiv
_atom_site_adp_type
_atom_site_occupancy
_atom_site_site_symmetry_order
_atom_site_calc_flag
_atom_site_refinement_flags_posn
_atom_site_refinement_flags_adp
_atom_site_refinement_flags_occupancy
_atom_site_disorder_assembly
_atom_site_disorder_group
O1 O 0.76199(16) 0.21400(18) 0.55681(11) 0.0383(4) Uani 1 1 d . . . . .
O2 O 0.53374(13) 0.32280(17) 0.76751(10) 0.0292(3) Uani 1 1 d . . . . .
O3 O 0.27858(15) 0.26975(18) 0.91881(10) 0.0328(3) Uani 1 1 d . . . . .
O4 O 0.33394(14) 0.09647(16) 0.81975(10) 0.0295(3) Uani 1 1 d . . . . .
N1 N 0.74858(16) 0.3594(2) 0.68167(12) 0.0269(4) Uani 1 1 d . . . . .
H1 H 0.710(2) 0.358(3) 0.7252(17) 0.032 Uiso 1 1 d . U . . .
N2 N 0.49621(15) 0.16652(19) 0.64320(11) 0.0261(4) Uani 1 1 d . . . . .
N3 N 0.26615(15) 0.32494(19) 0.76789(11) 0.0244(3) Uani 1 1 d . . . . .
C1 C 0.72314(19) 0.2341(2) 0.62647(14) 0.0269(4) Uani 1 1 d . . . . .
C2 C 0.63670(19) 0.1154(2) 0.66115(14) 0.0269(4) Uani 1 1 d . . . . .
H2 H 0.673711 0.096076 0.728799 0.032 Uiso 1 1 calc R U . . .
C3 C 0.6255(2) -0.0335(3) 0.60756(15) 0.0325(5) Uani 1 1 d . . . . .
H3A H 0.609418 -0.120275 0.645772 0.039 Uiso 1 1 calc R U . . .
H3B H 0.707416 -0.053477 0.586589 0.039 Uiso 1 1 calc R U . . .
C4 C 0.5057(2) -0.0070(3) 0.52528(16) 0.0381(5) Uani 1 1 d . . . . .
H4A H 0.530832 0.055403 0.476981 0.046 Uiso 1 1 calc R U . . .
H4B H 0.467628 -0.104826 0.497702 0.046 Uiso 1 1 calc R U . . .
C5 C 0.4078(2) 0.0778(3) 0.56845(15) 0.0343(5) Uani 1 1 d . . . . .
H5A H 0.349103 0.145500 0.522763 0.041 Uiso 1 1 calc R U . . .
H5B H 0.352058 0.005809 0.593537 0.041 Uiso 1 1 calc R U . . .
C6 C 0.45481(18) 0.2596(2) 0.70255(13) 0.0241(4) Uani 1 1 d . . . . .
C7 C 0.30378(18) 0.2843(2) 0.68343(13) 0.0243(4) Uani 1 1 d . . . . .
H7 H 0.254695 0.190955 0.655084 0.029 Uiso 1 1 calc R U . . .
C8 C 0.2576(2) 0.4233(3) 0.62178(14) 0.0309(5) Uani 1 1 d . . . . .
H8A H 0.311211 0.436134 0.575871 0.037 Uiso 1 1 calc R U . . .
H8B H 0.162141 0.414774 0.588783 0.037 Uiso 1 1 calc R U . . .
C9 C 0.2805(2) 0.5544(2) 0.69055(16) 0.0331(5) Uani 1 1 d . . . . .
H9A H 0.225037 0.643689 0.664858 0.040 Uiso 1 1 calc R U . . .
H9B H 0.375555 0.585297 0.707810 0.040 Uiso 1 1 calc R U . . .
C10 C 0.2384(2) 0.4880(2) 0.77361(16) 0.0308(5) Uani 1 1 d . . . . .
H10A H 0.291460 0.532205 0.832401 0.037 Uiso 1 1 calc R U . . .
H10B H 0.142465 0.506230 0.768567 0.037 Uiso 1 1 calc R U . . .
C11 C 0.29314(19) 0.2331(2) 0.84338(14) 0.0254(4) Uani 1 1 d . . . . .
C12 C 0.3888(2) -0.0211(2) 0.88937(15) 0.0327(5) Uani 1 1 d . . . . .
C13 C 0.4476(3) -0.1323(3) 0.83244(19) 0.0458(6) Uani 1 1 d . . . . .
H13A H 0.378524 -0.163234 0.777664 0.069 Uiso 1 1 calc R U . . .
H13B H 0.481251 -0.222292 0.869946 0.069 Uiso 1 1 calc R U . . .
H13C H 0.521144 -0.083122 0.812922 0.069 Uiso 1 1 calc R U . . .
C14 C 0.2769(3) -0.0930(3) 0.9235(2) 0.0511(7) Uani 1 1 d . . . . .
H14A H 0.231238 -0.014254 0.950634 0.077 Uiso 1 1 calc R U . . .
H14B H 0.313885 -0.170031 0.970548 0.077 Uiso 1 1 calc R U . . .
H14C H 0.213202 -0.141337 0.871506 0.077 Uiso 1 1 calc R U . . .
C15 C 0.4984(3) 0.0442(3) 0.96651(18) 0.0506(7) Uani 1 1 d . . . . .
H15A H 0.559399 0.104417 0.939968 0.076 Uiso 1 1 calc R U . . .
H15B H 0.547707 -0.039092 1.003681 0.076 Uiso 1 1 calc R U . . .
H15C H 0.459007 0.109580 1.005913 0.076 Uiso 1 1 calc R U . . .
C16 C 0.82021(19) 0.4919(2) 0.67134(14) 0.0262(4) Uani 1 1 d . . . . .
C17 C 0.87936(19) 0.5099(3) 0.59722(14) 0.0297(4) Uani 1 1 d . . . . .
H17 H 0.875446 0.429396 0.554071 0.036 Uiso 1 1 calc R U . . .
C18 C 0.9437(2) 0.6450(3) 0.58654(14) 0.0320(5) Uani 1 1 d . . . . .
H18 H 0.983364 0.655040 0.535896 0.038 Uiso 1 1 calc R U . . .
C19 C 0.95169(19) 0.7658(3) 0.64762(14) 0.0291(4) Uani 1 1 d . . . . .
C20 C 1.0122(2) 0.9105(3) 0.63566(15) 0.0333(5) Uani 1 1 d . . . . .
H20 H 1.051074 0.923417 0.584798 0.040 Uiso 1 1 calc R U . . .
C21 C 1.0151(2) 1.0262(3) 0.69396(16) 0.0367(5) Uani 1 1 d . . . . .
H21 H 1.053549 1.120329 0.682628 0.044 Uiso 1 1 calc R U . . .
C22 C 0.96148(19) 1.0122(3) 0.77334(15) 0.0323(5) Uani 1 1 d . . . . .
C23 C 0.9651(2) 1.1310(3) 0.83608(17) 0.0379(5) Uani 1 1 d . . . . .
H23 H 1.002310 1.226255 0.825532 0.046 Uiso 1 1 calc R U . . .
C24 C 0.9155(2) 1.1126(3) 0.91355(18) 0.0405(5) Uani 1 1 d . . . . .
H24 H 0.919906 1.194493 0.955893 0.049 Uiso 1 1 calc R U . . .
C25 C 0.8595(2) 0.9750(3) 0.92919(16) 0.0380(5) Uani 1 1 d . . . . .
H25 H 0.826238 0.962893 0.982638 0.046 Uiso 1 1 calc R U . . .
C26 C 0.8512(2) 0.8539(3) 0.86756(15) 0.0310(5) Uani 1 1 d . . . . .
C27 C 0.7908(2) 0.7109(3) 0.88080(15) 0.0333(5) Uani 1 1 d . . . . .
H27 H 0.757978 0.697061 0.934277 0.040 Uiso 1 1 calc R U . . .
C28 C 0.7796(2) 0.5958(3) 0.81935(14) 0.0310(5) Uani 1 1 d . . . . .
H28 H 0.736712 0.504010 0.829624 0.037 Uiso 1 1 calc R U . . .
C29 C 0.83120(19) 0.6091(2) 0.73836(13) 0.0254(4) Uani 1 1 d . . . . .
C30 C 0.89585(18) 0.7475(2) 0.72519(14) 0.0260(4) Uani 1 1 d . . . . .
C31 C 0.90307(19) 0.8701(2) 0.78881(15) 0.0278(4) Uani 1 1 d . . . . .

loop_
_atom_site_aniso_label
_atom_site_aniso_U_11
_atom_site_aniso_U_22
_atom_site_aniso_U_33
_atom_site_aniso_U_23
_atom_site_aniso_U_13
_atom_site_aniso_U_12
O1 0.0462(9) 0.0406(9) 0.0338(8) -0.0060(7) 0.0207(7) 0.0025(7)
O2 0.0244(7) 0.0345(8) 0.0294(7) -0.0078(6) 0.0083(6) -0.0036(6)
O3 0.0368(8) 0.0361(8) 0.0280(7) -0.0021(6) 0.0130(6) 0.0014(6)
O4 0.0361(8) 0.0232(7) 0.0286(7) -0.0005(6) 0.0070(6) 0.0011(6)
N1 0.0259(9) 0.0329(9) 0.0243(9) -0.0018(7) 0.0107(7) -0.0012(7)
N2 0.0199(8) 0.0315(9) 0.0263(9) -0.0043(7) 0.0045(7) 0.0014(7)
N3 0.0249(8) 0.0238(8) 0.0268(8) -0.0009(7) 0.0110(7) 0.0003(6)
C1 0.0212(9) 0.0320(11) 0.0273(10) -0.0009(9) 0.0052(8) 0.0066(8)
C2 0.0210(9) 0.0322(11) 0.0266(10) -0.0021(9) 0.0046(8) 0.0048(8)
C3 0.0309(11) 0.0308(11) 0.0365(12) -0.0062(9) 0.0098(9) 0.0039(8)
C4 0.0315(11) 0.0432(13) 0.0379(13) -0.0155(11) 0.0058(10) 0.0043(10)
C5 0.0260(10) 0.0427(13) 0.0325(11) -0.0151(10) 0.0041(9) -0.0003(9)
C6 0.0234(9) 0.0263(10) 0.0235(9) -0.0004(8) 0.0078(8) -0.0004(8)
C7 0.0231(9) 0.0275(10) 0.0238(9) -0.0028(8) 0.0089(8) -0.0019(7)
C8 0.0270(10) 0.0365(11) 0.0304(11) 0.0062(9) 0.0097(9) 0.0024(8)
C9 0.0306(11) 0.0281(10) 0.0410(12) 0.0051(9) 0.0097(9) 0.0025(8)
C10 0.0315(10) 0.0244(10) 0.0370(11) -0.0024(9) 0.0095(9) 0.0038(8)
C11 0.0216(9) 0.0257(10) 0.0298(10) -0.0027(8) 0.0079(8) -0.0031(7)
C12 0.0344(11) 0.0281(11) 0.0335(11) 0.0042(9) 0.0046(9) 0.0037(9)
C13 0.0578(15) 0.0314(12) 0.0476(14) 0.0011(10) 0.0120(12) 0.0122(11)
C14 0.0504(15) 0.0403(14) 0.0658(17) 0.0243(13) 0.0207(13) 0.0079(11)
C15 0.0453(14) 0.0510(15) 0.0448(14) -0.0072(12) -0.0086(12) 0.0107(12)
C16 0.0208(9) 0.0332(11) 0.0247(10) 0.0033(8) 0.0062(8) 0.0023(8)
C17 0.0247(10) 0.0398(12) 0.0251(10) 0.0001(9) 0.0073(8) 0.0027(8)
C18 0.0266(10) 0.0463(13) 0.0250(10) 0.0067(9) 0.0102(8) 0.0027(9)
C19 0.0200(9) 0.0400(12) 0.0281(10) 0.0084(9) 0.0072(8) 0.0034(8)
C20 0.0238(10) 0.0467(13) 0.0317(11) 0.0135(10) 0.0111(9) 0.0004(9)
C21 0.0244(10) 0.0410(13) 0.0440(13) 0.0131(11) 0.0073(9) -0.0044(9)
C22 0.0188(9) 0.0352(12) 0.0404(12) 0.0075(10) 0.0025(8) -0.0013(8)
C23 0.0244(10) 0.0337(12) 0.0523(14) 0.0017(10) 0.0033(10) -0.0047(9)
C24 0.0335(12) 0.0361(12) 0.0507(14) -0.0087(11) 0.0083(10) -0.0029(9)
C25 0.0346(12) 0.0423(13) 0.0386(13) -0.0059(11) 0.0117(10) -0.0049(10)
C26 0.0267(10) 0.0342(11) 0.0326(11) -0.0002(9) 0.0083(9) -0.0017(8)
C27 0.0380(12) 0.0382(12) 0.0283(11) -0.0008(9) 0.0168(9) -0.0059(9)
C28 0.0338(11) 0.0337(11) 0.0291(10) -0.0002(9) 0.0146(9) -0.0060(9)
C29 0.0212(9) 0.0321(11) 0.0235(10) 0.0032(8) 0.0066(8) 0.0012(8)
C30 0.0185(9) 0.0332(11) 0.0262(10) 0.0061(9) 0.0052(7) 0.0030(8)
C31 0.0189(9) 0.0330(11) 0.0307(11) 0.0042(8) 0.0049(8) 0.0012(8)

_geom_special_details            
;
 All esds (except the esd in the dihedral angle between two l.s. planes)
 are estimated using the full covariance matrix.  The cell esds are taken
 into account individually in the estimation of esds in distances, angles
 and torsion angles; correlations between esds in cell parameters are only
 used when they are defined by crystal symmetry.  An approximate (isotropic)
 treatment of cell esds is used for estimating esds involving l.s. planes.
;
loop_
_geom_bond_atom_site_label_1
_geom_bond_atom_site_label_2
_geom_bond_distance
_geom_bond_site_symmetry_2
_geom_bond_publ_flag
O1 C1 1.217(2) . ?
O2 C6 1.232(2) . ?
O3 C11 1.215(2) . ?
O4 C11 1.347(2) . ?
O4 C12 1.473(2) . ?
N1 H1 0.85(3) . ?
N1 C1 1.359(3) . ?
N1 C16 1.408(3) . ?
N2 C2 1.481(2) . ?
N2 C5 1.475(2) . ?
N2 C6 1.351(2) . ?
N3 C7 1.453(2) . ?
N3 C10 1.466(3) . ?
N3 C11 1.356(3) . ?
C1 C2 1.544(3) . ?
C2 H2 1.0000 . ?
C2 C3 1.521(3) . ?
C3 H3A 0.9900 . ?
C3 H3B 0.9900 . ?
C3 C4 1.528(3) . ?
C4 H4A 0.9900 . ?
C4 H4B 0.9900 . ?
C4 C5 1.524(3) . ?
C5 H5A 0.9900 . ?
C5 H5B 0.9900 . ?
C6 C7 1.533(3) . ?
C7 H7 1.0000 . ?
C7 C8 1.531(3) . ?
C8 H8A 0.9900 . ?
C8 H8B 0.9900 . ?
C8 C9 1.520(3) . ?
C9 H9A 0.9900 . ?
C9 H9B 0.9900 . ?
C9 C10 1.528(3) . ?
C10 H10A 0.9900 . ?
C10 H10B 0.9900 . ?
C12 C13 1.517(3) . ?
C12 C14 1.515(3) . ?
C12 C15 1.512(3) . ?
C13 H13A 0.9800 . ?
C13 H13B 0.9800 . ?
C13 H13C 0.9800 . ?
C14 H14A 0.9800 . ?
C14 H14B 0.9800 . ?
C14 H14C 0.9800 . ?
C15 H15A 0.9800 . ?
C15 H15B 0.9800 . ?
C15 H15C 0.9800 . ?
C16 C17 1.400(3) . ?
C16 C29 1.419(3) . ?
C17 H17 0.9500 . ?
C17 C18 1.388(3) . ?
C18 H18 0.9500 . ?
C18 C19 1.386(3) . ?
C19 C20 1.447(3) . ?
C19 C30 1.426(3) . ?
C20 H20 0.9500 . ?
C20 C21 1.332(3) . ?
C21 H21 0.9500 . ?
C21 C22 1.433(3) . ?
C22 C23 1.395(3) . ?
C22 C31 1.430(3) . ?
C23 H23 0.9500 . ?
C23 C24 1.386(4) . ?
C24 H24 0.9500 . ?
C24 C25 1.385(3) . ?
C25 H25 0.9500 . ?
C25 C26 1.393(3) . ?
C26 C27 1.437(3) . ?
C26 C31 1.416(3) . ?
C27 H27 0.9500 . ?
C27 C28 1.349(3) . ?
C28 H28 0.9500 . ?
C28 C29 1.443(3) . ?
C29 C30 1.424(3) . ?
C30 C31 1.424(3) . ?

loop_
_geom_angle_atom_site_label_1
_geom_angle_atom_site_label_2
_geom_angle_atom_site_label_3
_geom_angle
_geom_angle_site_symmetry_1
_geom_angle_site_symmetry_3
_geom_angle_publ_flag
C11 O4 C12 121.98(16) . . ?
C1 N1 H1 113.4(17) . . ?
C1 N1 C16 128.98(18) . . ?
C16 N1 H1 117.4(17) . . ?
C5 N2 C2 111.82(15) . . ?
C6 N2 C2 121.53(15) . . ?
C6 N2 C5 125.20(15) . . ?
C7 N3 C10 112.89(17) . . ?
C11 N3 C7 122.00(16) . . ?
C11 N3 C10 122.31(17) . . ?
O1 C1 N1 125.39(19) . . ?
O1 C1 C2 122.08(18) . . ?
N1 C1 C2 112.54(16) . . ?
N2 C2 C1 111.10(16) . . ?
N2 C2 H2 110.2 . . ?
N2 C2 C3 102.89(16) . . ?
C1 C2 H2 110.2 . . ?
C3 C2 C1 112.19(16) . . ?
C3 C2 H2 110.2 . . ?
C2 C3 H3A 111.1 . . ?
C2 C3 H3B 111.1 . . ?
C2 C3 C4 103.38(17) . . ?
H3A C3 H3B 109.1 . . ?
C4 C3 H3A 111.1 . . ?
C4 C3 H3B 111.1 . . ?
C3 C4 H4A 111.1 . . ?
C3 C4 H4B 111.1 . . ?
H4A C4 H4B 109.1 . . ?
C5 C4 C3 103.08(17) . . ?
C5 C4 H4A 111.1 . . ?
C5 C4 H4B 111.1 . . ?
N2 C5 C4 103.01(16) . . ?
N2 C5 H5A 111.2 . . ?
N2 C5 H5B 111.2 . . ?
C4 C5 H5A 111.2 . . ?
C4 C5 H5B 111.2 . . ?
H5A C5 H5B 109.1 . . ?
O2 C6 N2 122.08(17) . . ?
O2 C6 C7 121.83(17) . . ?
N2 C6 C7 116.08(16) . . ?
N3 C7 C6 110.83(15) . . ?
N3 C7 H7 110.5 . . ?
N3 C7 C8 102.35(16) . . ?
C6 C7 H7 110.5 . . ?
C8 C7 C6 112.04(16) . . ?
C8 C7 H7 110.5 . . ?
C7 C8 H8A 111.2 . . ?
C7 C8 H8B 111.2 . . ?
H8A C8 H8B 109.1 . . ?
C9 C8 C7 103.02(16) . . ?
C9 C8 H8A 111.2 . . ?
C9 C8 H8B 111.2 . . ?
C8 C9 H9A 111.1 . . ?
C8 C9 H9B 111.1 . . ?
C8 C9 C10 103.31(17) . . ?
H9A C9 H9B 109.1 . . ?
C10 C9 H9A 111.1 . . ?
C10 C9 H9B 111.1 . . ?
N3 C10 C9 103.03(17) . . ?
N3 C10 H10A 111.2 . . ?
N3 C10 H10B 111.2 . . ?
C9 C10 H10A 111.2 . . ?
C9 C10 H10B 111.2 . . ?
H10A C10 H10B 109.1 . . ?
O3 C11 O4 126.68(19) . . ?
O3 C11 N3 124.35(18) . . ?
O4 C11 N3 108.94(16) . . ?
O4 C12 C13 101.16(17) . . ?
O4 C12 C14 109.66(17) . . ?
O4 C12 C15 110.76(19) . . ?
C14 C12 C13 111.6(2) . . ?
C15 C12 C13 109.9(2) . . ?
C15 C12 C14 113.1(2) . . ?
C12 C13 H13A 109.5 . . ?
C12 C13 H13B 109.5 . . ?
C12 C13 H13C 109.5 . . ?
H13A C13 H13B 109.5 . . ?
H13A C13 H13C 109.5 . . ?
H13B C13 H13C 109.5 . . ?
C12 C14 H14A 109.5 . . ?
C12 C14 H14B 109.5 . . ?
C12 C14 H14C 109.5 . . ?
H14A C14 H14B 109.5 . . ?
H14A C14 H14C 109.5 . . ?
H14B C14 H14C 109.5 . . ?
C12 C15 H15A 109.5 . . ?
C12 C15 H15B 109.5 . . ?
C12 C15 H15C 109.5 . . ?
H15A C15 H15B 109.5 . . ?
H15A C15 H15C 109.5 . . ?
H15B C15 H15C 109.5 . . ?
N1 C16 C29 118.23(17) . . ?
C17 C16 N1 121.74(19) . . ?
C17 C16 C29 120.04(18) . . ?
C16 C17 H17 119.9 . . ?
C18 C17 C16 120.3(2) . . ?
C18 C17 H17 119.9 . . ?
C17 C18 H18 119.0 . . ?
C19 C18 C17 121.92(19) . . ?
C19 C18 H18 119.0 . . ?
C18 C19 C20 123.11(19) . . ?
C18 C19 C30 118.5(2) . . ?
C30 C19 C20 118.4(2) . . ?
C19 C20 H20 119.1 . . ?
C21 C20 C19 121.9(2) . . ?
C21 C20 H20 119.1 . . ?
C20 C21 H21 119.2 . . ?
C20 C21 C22 121.6(2) . . ?
C22 C21 H21 119.2 . . ?
C23 C22 C21 122.6(2) . . ?
C23 C22 C31 119.0(2) . . ?
C31 C22 C21 118.4(2) . . ?
C22 C23 H23 119.4 . . ?
C24 C23 C22 121.3(2) . . ?
C24 C23 H23 119.4 . . ?
C23 C24 H24 120.0 . . ?
C25 C24 C23 120.0(2) . . ?
C25 C24 H24 120.0 . . ?
C24 C25 H25 119.6 . . ?
C24 C25 C26 120.9(2) . . ?
C26 C25 H25 119.6 . . ?
C25 C26 C27 122.1(2) . . ?
C25 C26 C31 119.8(2) . . ?
C31 C26 C27 118.02(19) . . ?
C26 C27 H27 119.1 . . ?
C28 C27 C26 121.79(19) . . ?
C28 C27 H27 119.1 . . ?
C27 C28 H28 119.3 . . ?
C27 C28 C29 121.4(2) . . ?
C29 C28 H28 119.3 . . ?
C16 C29 C28 123.38(18) . . ?
C16 C29 C30 118.59(17) . . ?
C30 C29 C28 118.03(18) . . ?
C29 C30 C19 120.53(19) . . ?
C29 C30 C31 120.04(17) . . ?
C31 C30 C19 119.42(18) . . ?
C26 C31 C22 119.01(19) . . ?
C26 C31 C30 120.64(18) . . ?
C30 C31 C22 120.35(19) . . ?

loop_
_geom_torsion_atom_site_label_1
_geom_torsion_atom_site_label_2
_geom_torsion_atom_site_label_3
_geom_torsion_atom_site_label_4
_geom_torsion
_geom_torsion_site_symmetry_1
_geom_torsion_site_symmetry_2
_geom_torsion_site_symmetry_3
_geom_torsion_site_symmetry_4
_geom_torsion_publ_flag
O1 C1 C2 N2 -106.0(2) . . . . ?
O1 C1 C2 C3 8.6(3) . . . . ?
O2 C6 C7 N3 -26.4(3) . . . . ?
O2 C6 C7 C8 87.2(2) . . . . ?
N1 C1 C2 N2 73.8(2) . . . . ?
N1 C1 C2 C3 -171.68(16) . . . . ?
N1 C16 C17 C18 176.83(18) . . . . ?
N1 C16 C29 C28 3.8(3) . . . . ?
N1 C16 C29 C30 -175.93(16) . . . . ?
N2 C2 C3 C4 31.9(2) . . . . ?
N2 C6 C7 N3 154.58(17) . . . . ?
N2 C6 C7 C8 -91.8(2) . . . . ?
N3 C7 C8 C9 34.05(18) . . . . ?
C1 N1 C16 C17 -0.8(3) . . . . ?
C1 N1 C16 C29 179.02(18) . . . . ?
C1 C2 C3 C4 -87.6(2) . . . . ?
C2 N2 C5 C4 -12.8(2) . . . . ?
C2 N2 C6 O2 9.9(3) . . . . ?
C2 N2 C6 C7 -171.09(17) . . . . ?
C2 C3 C4 C5 -40.3(2) . . . . ?
C3 C4 C5 N2 32.3(2) . . . . ?
C5 N2 C2 C1 108.22(19) . . . . ?
C5 N2 C2 C3 -12.0(2) . . . . ?
C5 N2 C6 O2 175.0(2) . . . . ?
C5 N2 C6 C7 -6.0(3) . . . . ?
C6 N2 C2 C1 -84.9(2) . . . . ?
C6 N2 C2 C3 154.90(18) . . . . ?
C6 N2 C5 C4 -179.13(19) . . . . ?
C6 C7 C8 C9 -84.72(19) . . . . ?
C7 N3 C10 C9 -7.6(2) . . . . ?
C7 N3 C11 O3 170.63(18) . . . . ?
C7 N3 C11 O4 -11.1(2) . . . . ?
C7 C8 C9 C10 -39.33(19) . . . . ?
C8 C9 C10 N3 28.9(2) . . . . ?
C10 N3 C7 C6 103.05(19) . . . . ?
C10 N3 C7 C8 -16.6(2) . . . . ?
C10 N3 C11 O3 11.0(3) . . . . ?
C10 N3 C11 O4 -170.82(17) . . . . ?
C11 O4 C12 C13 -167.40(18) . . . . ?
C11 O4 C12 C14 74.6(2) . . . . ?
C11 O4 C12 C15 -50.9(3) . . . . ?
C11 N3 C7 C6 -58.4(2) . . . . ?
C11 N3 C7 C8 -178.00(17) . . . . ?
C11 N3 C10 C9 153.73(17) . . . . ?
C12 O4 C11 O3 -10.6(3) . . . . ?
C12 O4 C11 N3 171.19(16) . . . . ?
C16 N1 C1 O1 1.5(3) . . . . ?
C16 N1 C1 C2 -178.26(17) . . . . ?
C16 C17 C18 C19 -0.1(3) . . . . ?
C16 C29 C30 C19 -1.8(3) . . . . ?
C16 C29 C30 C31 177.06(17) . . . . ?
C17 C16 C29 C28 -176.45(19) . . . . ?
C17 C16 C29 C30 3.9(3) . . . . ?
C17 C18 C19 C20 -176.84(18) . . . . ?
C17 C18 C19 C30 2.2(3) . . . . ?
C18 C19 C20 C21 178.0(2) . . . . ?
C18 C19 C30 C29 -1.2(3) . . . . ?
C18 C19 C30 C31 179.96(18) . . . . ?
C19 C20 C21 C22 1.8(3) . . . . ?
C19 C30 C31 C22 2.2(3) . . . . ?
C19 C30 C31 C26 -178.55(18) . . . . ?
C20 C19 C30 C29 177.90(18) . . . . ?
C20 C19 C30 C31 -1.0(3) . . . . ?
C20 C21 C22 C23 179.0(2) . . . . ?
C20 C21 C22 C31 -0.5(3) . . . . ?
C21 C22 C23 C24 -178.3(2) . . . . ?
C21 C22 C31 C26 179.23(18) . . . . ?
C21 C22 C31 C30 -1.5(3) . . . . ?
C22 C23 C24 C25 -0.8(3) . . . . ?
C23 C22 C31 C26 -0.3(3) . . . . ?
C23 C22 C31 C30 178.95(18) . . . . ?
C23 C24 C25 C26 -0.5(3) . . . . ?
C24 C25 C26 C27 -178.5(2) . . . . ?
C24 C25 C26 C31 1.3(3) . . . . ?
C25 C26 C27 C28 178.0(2) . . . . ?
C25 C26 C31 C22 -1.0(3) . . . . ?
C25 C26 C31 C30 179.83(19) . . . . ?
C26 C27 C28 C29 1.8(3) . . . . ?
C27 C26 C31 C22 178.91(19) . . . . ?
C27 C26 C31 C30 -0.3(3) . . . . ?
C27 C28 C29 C16 -179.2(2) . . . . ?
C27 C28 C29 C30 0.5(3) . . . . ?
C28 C29 C30 C19 178.48(18) . . . . ?
C28 C29 C30 C31 -2.7(3) . . . . ?
C29 C16 C17 C18 -3.0(3) . . . . ?
C29 C30 C31 C22 -176.64(17) . . . . ?
C29 C30 C31 C26 2.6(3) . . . . ?
C30 C19 C20 C21 -1.0(3) . . . . ?
C31 C22 C23 C24 1.2(3) . . . . ?
C31 C26 C27 C28 -1.9(3) . . . . ?

_shelx_res_file                  
;
TITL acb220008_fa_a.res in P2(1)
    acb220008_fa.res
    created by SHELXL-2018/3 at 13:49:53 on 09-Dec-2022
REM Old TITL acb220008_fa in P2(1)
REM SHELXT solution in P2(1)
REM R1 0.093, Rweak 0.025, Alpha 0.002, Orientation as input
REM Flack x = 0.116 ( 0.086 ) from Parsons' quotients
REM Formula found by SHELXT: C31 N3 O4
CELL 1.54184 10.3503 8.7745 14.9164 90 104.498 90
ZERR 2 0.0002 0.0002 0.0003 0 0.002 0
LATT -1
SYMM -X,0.5+Y,-Z
SFAC C H N O
UNIT 62 66 6 8

L.S. 4
PLAN  20
SIZE 0.01 0.07 0.14
TEMP -123
CONF
BOND $H
list 4
fmap 2
MORE -1
ACTA
REM <olex2.extras>
REM <HklSrc "%./acb220008_fa.hkl">
REM </olex2.extras>

WGHT    0.043000    0.070900
EXTI    0.002479
FVAR       0.75294
O1    4    0.761989    0.213996    0.556807    11.00000    0.04619    0.04060 =
         0.03383   -0.00596    0.02067    0.00250
O2    4    0.533739    0.322801    0.767514    11.00000    0.02443    0.03451 =
         0.02944   -0.00776    0.00828   -0.00364
O3    4    0.278584    0.269747    0.918812    11.00000    0.03685    0.03605 =
         0.02799   -0.00205    0.01299    0.00141
O4    4    0.333944    0.096472    0.819745    11.00000    0.03615    0.02323 =
         0.02860   -0.00049    0.00696    0.00112
N1    3    0.748577    0.359370    0.681671    11.00000    0.02588    0.03291 =
         0.02433   -0.00182    0.01074   -0.00120
H1    2    0.709536    0.358190    0.725218    11.00000   -1.20000
N2    3    0.496208    0.166522    0.643197    11.00000    0.01993    0.03147 =
         0.02627   -0.00435    0.00447    0.00136
N3    3    0.266148    0.324942    0.767892    11.00000    0.02491    0.02378 =
         0.02685   -0.00094    0.01096    0.00032
C1    1    0.723139    0.234100    0.626471    11.00000    0.02115    0.03195 =
         0.02727   -0.00088    0.00520    0.00656
C2    1    0.636705    0.115373    0.661153    11.00000    0.02098    0.03224 =
         0.02664   -0.00206    0.00457    0.00481
AFIX  13
H2    2    0.673711    0.096076    0.728799    11.00000   -1.20000
AFIX   0
C3    1    0.625509   -0.033484    0.607561    11.00000    0.03093    0.03081 =
         0.03651   -0.00618    0.00984    0.00389
AFIX  23
H3A   2    0.609418   -0.120275    0.645772    11.00000   -1.20000
H3B   2    0.707416   -0.053477    0.586589    11.00000   -1.20000
AFIX   0
C4    1    0.505748   -0.007022    0.525280    11.00000    0.03153    0.04323 =
         0.03792   -0.01546    0.00585    0.00434
AFIX  23
H4A   2    0.530832    0.055403    0.476981    11.00000   -1.20000
H4B   2    0.467628   -0.104826    0.497702    11.00000   -1.20000
AFIX   0
C5    1    0.407849    0.077752    0.568453    11.00000    0.02603    0.04266 =
         0.03253   -0.01510    0.00408   -0.00033
AFIX  23
H5A   2    0.349103    0.145500    0.522763    11.00000   -1.20000
H5B   2    0.352058    0.005809    0.593537    11.00000   -1.20000
AFIX   0
C6    1    0.454812    0.259598    0.702553    11.00000    0.02345    0.02625 =
         0.02352   -0.00039    0.00779   -0.00035
C7    1    0.303780    0.284288    0.683429    11.00000    0.02314    0.02753 =
         0.02383   -0.00278    0.00888   -0.00185
AFIX  13
H7    2    0.254695    0.190955    0.655084    11.00000   -1.20000
AFIX   0
C8    1    0.257572    0.423337    0.621778    11.00000    0.02697    0.03649 =
         0.03044    0.00624    0.00968    0.00241
AFIX  23
H8A   2    0.311211    0.436134    0.575871    11.00000   -1.20000
H8B   2    0.162141    0.414774    0.588783    11.00000   -1.20000
AFIX   0
C9    1    0.280537    0.554423    0.690547    11.00000    0.03059    0.02810 =
         0.04096    0.00509    0.00971    0.00252
AFIX  23
H9A   2    0.225037    0.643689    0.664858    11.00000   -1.20000
H9B   2    0.375555    0.585297    0.707810    11.00000   -1.20000
AFIX   0
C10   1    0.238409    0.487965    0.773611    11.00000    0.03146    0.02445 =
         0.03700   -0.00235    0.00952    0.00380
AFIX  23
H10A  2    0.291460    0.532205    0.832401    11.00000   -1.20000
H10B  2    0.142465    0.506230    0.768567    11.00000   -1.20000
AFIX   0
C11   1    0.293137    0.233108    0.843377    11.00000    0.02162    0.02571 =
         0.02975   -0.00274    0.00785   -0.00312
C12   1    0.388829   -0.021116    0.889369    11.00000    0.03443    0.02809 =
         0.03353    0.00419    0.00462    0.00372
C13   1    0.447644   -0.132282    0.832435    11.00000    0.05783    0.03137 =
         0.04755    0.00106    0.01204    0.01223
AFIX 137
H13A  2    0.378524   -0.163234    0.777664    11.00000   -1.50000
H13B  2    0.481251   -0.222292    0.869946    11.00000   -1.50000
H13C  2    0.521144   -0.083122    0.812922    11.00000   -1.50000
AFIX   0
C14   1    0.276907   -0.093034    0.923531    11.00000    0.05035    0.04031 =
         0.06585    0.02429    0.02073    0.00789
AFIX 137
H14A  2    0.231238   -0.014254    0.950634    11.00000   -1.50000
H14B  2    0.313885   -0.170031    0.970548    11.00000   -1.50000
H14C  2    0.213202   -0.141337    0.871506    11.00000   -1.50000
AFIX   0
C15   1    0.498365    0.044188    0.966515    11.00000    0.04533    0.05101 =
         0.04480   -0.00721   -0.00856    0.01073
AFIX 137
H15A  2    0.559399    0.104417    0.939968    11.00000   -1.50000
H15B  2    0.547707   -0.039092    1.003681    11.00000   -1.50000
H15C  2    0.459007    0.109580    1.005913    11.00000   -1.50000
AFIX   0
C16   1    0.820209    0.491897    0.671339    11.00000    0.02076    0.03321 =
         0.02474    0.00326    0.00618    0.00227
C17   1    0.879357    0.509949    0.597224    11.00000    0.02470    0.03979 =
         0.02508    0.00006    0.00735    0.00272
AFIX  43
H17   2    0.875446    0.429396    0.554071    11.00000   -1.20000
AFIX   0
C18   1    0.943677    0.645041    0.586541    11.00000    0.02657    0.04633 =
         0.02504    0.00674    0.01025    0.00272
AFIX  43
H18   2    0.983364    0.655040    0.535896    11.00000   -1.20000
AFIX   0
C19   1    0.951688    0.765792    0.647622    11.00000    0.01996    0.04001 =
         0.02806    0.00840    0.00722    0.00344
C20   1    1.012240    0.910527    0.635655    11.00000    0.02376    0.04665 =
         0.03174    0.01355    0.01108    0.00038
AFIX  43
H20   2    1.051074    0.923417    0.584798    11.00000   -1.20000
AFIX   0
C21   1    1.015068    1.026239    0.693958    11.00000    0.02440    0.04101 =
         0.04397    0.01313    0.00730   -0.00439
AFIX  43
H21   2    1.053549    1.120329    0.682628    11.00000   -1.20000
AFIX   0
C22   1    0.961477    1.012224    0.773340    11.00000    0.01879    0.03523 =
         0.04043    0.00747    0.00253   -0.00126
C23   1    0.965109    1.130963    0.836082    11.00000    0.02441    0.03366 =
         0.05231    0.00174    0.00326   -0.00472
AFIX  43
H23   2    1.002310    1.226255    0.825532    11.00000   -1.20000
AFIX   0
C24   1    0.915482    1.112630    0.913550    11.00000    0.03349    0.03606 =
         0.05065   -0.00872    0.00832   -0.00293
AFIX  43
H24   2    0.919906    1.194493    0.955893    11.00000   -1.20000
AFIX   0
C25   1    0.859466    0.974961    0.929185    11.00000    0.03461    0.04229 =
         0.03857   -0.00593    0.01170   -0.00488
AFIX  43
H25   2    0.826238    0.962893    0.982638    11.00000   -1.20000
AFIX   0
C26   1    0.851194    0.853903    0.867556    11.00000    0.02668    0.03419 =
         0.03261   -0.00025    0.00832   -0.00168
C27   1    0.790834    0.710906    0.880801    11.00000    0.03796    0.03819 =
         0.02831   -0.00084    0.01678   -0.00586
AFIX  43
H27   2    0.757978    0.697061    0.934277    11.00000   -1.20000
AFIX   0
C28   1    0.779557    0.595774    0.819348    11.00000    0.03383    0.03372 =
         0.02908   -0.00015    0.01456   -0.00602
AFIX  43
H28   2    0.736712    0.504010    0.829624    11.00000   -1.20000
AFIX   0
C29   1    0.831196    0.609085    0.738356    11.00000    0.02120    0.03206 =
         0.02346    0.00317    0.00658    0.00117
C30   1    0.895846    0.747475    0.725192    11.00000    0.01849    0.03320 =
         0.02621    0.00605    0.00522    0.00297
C31   1    0.903069    0.870078    0.788811    11.00000    0.01887    0.03296 =
         0.03072    0.00421    0.00488    0.00124
HKLF 4


REM  acb220008_fa_a.res in P2(1)
REM wR2 = 0.079147, GooF = S = 1.06679, Restrained GooF = 1.06667 for all data
REM R1 = 0.031254 for 4720 Fo > 4sig(Fo) and 0.034526 for all 5086 data
REM 350 parameters refined using 1 restraints

END

WGHT      0.0430      0.0709

REM Highest difference peak  0.175,  deepest hole -0.150,  1-sigma level  0.032
Q1    1   0.9263  0.9408  0.7730  11.00000  0.05    0.18
Q2    1   0.8487  0.6853  0.7260  11.00000  0.05    0.14
Q3    1   0.3203  0.6022  0.5309  11.00000  0.05    0.14
Q4    1   0.7954  0.6139  0.7725  11.00000  0.05    0.13
Q5    1   0.7985  0.5666  0.6988  11.00000  0.05    0.13
Q6    1   0.2786  0.0230  0.9845  11.00000  0.05    0.13
Q7    1   0.9360  0.7882  0.7713  11.00000  0.05    0.13
Q8    1   0.4270 -0.0739  0.8635  11.00000  0.05    0.12
Q9    1   0.8657  0.5418  0.7245  11.00000  0.05    0.12
Q10   1   0.8215  0.9167  1.0507  11.00000  0.05    0.12
Q11   1   0.2554  0.4014  0.7730  11.00000  0.05    0.12
Q12   1   0.7389  0.4362  0.8118  11.00000  0.05    0.12
Q13   1   0.4387  0.0084  0.9250  11.00000  0.05    0.11
Q14   1   0.8548  0.9554  1.0178  11.00000  0.05    0.11
Q15   1   0.8212  0.3002  0.5246  11.00000  0.05    0.11
Q16   1   0.9143  0.7714  0.6797  11.00000  0.05    0.11
Q17   1   0.3740  0.2776  0.6874  11.00000  0.05    0.11
Q18   1   0.8164  0.6458  0.8547  11.00000  0.05    0.11
Q19   1   0.6434  0.0418  0.6341  11.00000  0.05    0.11
Q20   1   0.9994  0.9995  0.7409  11.00000  0.05    0.11
;
_shelx_res_checksum              67606
_olex2_submission_special_instructions 'No special instructions were received'
_oxdiff_exptl_absorpt_empirical_details 
;
Empirical correction (ABSPACK) includes:
- Absorption correction using spherical harmonics
- Frame scaling
;
_oxdiff_exptl_absorpt_empirical_full_max 1.616
_oxdiff_exptl_absorpt_empirical_full_min 0.538
